# Supplementary material for: Modeling Opposite Effects of an Additive on Liquid–Liquid Phase Separation and Crystal Solubility of Protein Solutions
Source: Molecules. 2026 Jun 1;31(11):1894. doi: 10.3390/molecules31111894 (PMC13258223; doi:10.3390/molecules31111894)
Supplement: Supplementary file 1 [file molecules-31-01894-s001.zip]

Archive with 1 entries (1 files):
- molecules-4318026-supplementary.pdf
